# Supplementary material for: Effect of Traditional Chinese Medicine Therapy on the Trend in CD4+ T-Cell Counts among Patients with HIV/AIDS Treated with Antiretroviral Therapy: A Retrospective Cohort Study
Source: Evid Based Complement Alternat Med. 2021 Jul 15;2021:5576612. doi: 10.1155/2021/5576612 (PMC8302365; doi:10.1155/2021/5576612)
Supplement: Supplementary Materials — S1: the annual CD4+ T-cell count stratified on baseline CD4+ T-cell count. S2: the annual CD4+ T-cell count stratified on gender. S3: the annual CD4+ T-cell count stratified on age. [file 5576612.f1.zip]

Archive with 3 entries (3 files):
- 5576612.f1/S1. The annual  CD4+T cell count stratified on baseline CD4+T cell count.pdf
- 5576612.f1/S2. The annual  CD4+T cell count stratified on gender.pdf
- 5576612.f1/S3. The annual  CD4+T cell count stratified on age.pdf
